# Supplementary material for: Statistical analysis for explosives detection system test and evaluation
Source: Sci Rep. 2022 Jan 7;12:250. doi: 10.1038/s41598-021-03755-1 (PMC8742070; doi:10.1038/s41598-021-03755-1)
Supplement: Supplementary file 1 — Supplementary Information. [file 41598_2021_3755_MOESM1_ESM.xlsx]

## Sheet: Sheet1
	S. Lukow and J.C. Weatherall "Statistical Analysis for Explosives Detection System Test and Evaluation"
	Confidence Bound on Probability of Detection Probability of detection (Pd) based on a test of (n) samples with (X) successful detections and specified confidence level (CL). For the computed Pd, the binomial cumulative probability for detections < X is CL%. The probability that the system has a true probability of detection < Pd is (1-CL)%. (J. Barber, 2021)
	user input	user input	user input
	number of trials (n)	number of detections (X)	Confidence level (CL)	Probability of Detection (Pd)
	20	18	0.9	0.755
	' Dimension variables.
	Dim xName As Variant
	Dim Result As Variant
	Dim Vis As Variant
	' Loop once for each name in the workbook.
	For Each xName In ActiveWorkbook.Names	0	0
		0	0.001
	'If a name is not visible (it is hidden)...	0	0.002
	If xName.Visible = True Then	0	0.003
	Vis = "Visible"	0	0.004
	Else	0	0.005
	Vis = "Hidden"	0	0.006
	End If	0	0.007
		0	0.008
	' ...ask whether or not to delete the name.	0	0.009
	Result = MsgBox(prompt:="Delete " & Vis & " Name " & _	0	0.01
	Chr(10) & xName.Name & "?" & Chr(10) & _	0	0.011
	"Which refers to: " & Chr(10) & xName.RefersTo, _	0	0.012
	Buttons:=vbYesNo)	0	0.013
		0	0.014
	' If the result is true, then delete the name.	0	0.015
	If Result = vbYes Then xName.Delete	0	0.016
		0	0.017
	' Loop to the next name.	0	0.018
	Next xName	0	0.019
		0	0.02
	End Sub	0	0.021
	0.1	0	0.022
	0.1	0	0.023
	0.1	0	0.024
	0.1	0	0.025
	0.1	0	0.026
	0.1	0	0.027
	0.1	0	0.028
	0.1	0	0.029
	0.1	0	0.03
	0.1	0	0.031
	0.1	0	0.032
	0.1	0	0.033
	0.1	0	0.034
	0.1	0	0.035
	0.1	0	0.036
	0.1	0	0.037
	0.1	0	0.038
	0.1	0	0.039
	0.1	0	0.04
	0.1	0	0.041
	0.1	0	0.042
	0.1	0	0.043
	0.1	0	0.044
	0.1	0	0.045
	0.1	0	0.046
	0.1	0	0.047
	0.1	0	0.048
	0.1	0	0.049
	0.1	0	0.05
	0.1	0	0.051
	0.1	0	0.052
	0.1	0	0.053
	0.1	0	0.054
	0.1	0	0.055
	0.1	0	0.056
	0.1	0	0.057
	0.1	0	0.058
	0.1	0	0.059
	0.1	0	0.06
	0.1	0	0.061
	0.1	0	0.062
	0.1	0	0.063
	0.1	0	0.064
	0.1	0	0.065
	0.1	0	0.066
	0.1	0	0.067
	0.1	0	0.068
	0.1	0	0.069
	0.1	0	0.07
	0.1	0	0.071
	0.1	0	0.072
	0.1	0	0.073
	0.1	0	0.074
	0.1	0	0.075
	0.1	0	0.076
	0.1	0	0.077
	0.1	0	0.078
	0.1	0	0.079
	0.1	0	0.08
	0.1	0	0.081
	0.1	0	0.082
	0.1	0	0.083
	0.1	0	0.084
	0.1	0	0.085
	0.1	0	0.086
	0.1	0	0.087
	0.1	0	0.088
	0.1	0	0.089
	0.1	0	0.09
	0.1	0	0.091
	0.1	0	0.092
	0.1	0	0.093
	0.1	0	0.094
	0.1	0	0.095
	0.1	0	0.096
	0.1	0	0.097
	0.1	0	0.098
	0.1	0	0.099
	0.1	0	0.1
	0.1	0	0.101
	0.1	0	0.102
	0.1	0	0.103
	0.1	0	0.104
	0.1	0	0.105
	0.1	0	0.106
	0.1	0	0.107
	0.1	0	0.108
	0.1	0	0.109
	0.1	0	0.11
	0.1	0	0.111
	0.1	0	0.112
	0.1	0	0.113
	0.1	0	0.114
	0.1	1.88738e-15	0.115
	0.1	2.22045e-15	0.116
	0.1	2.55351e-15	0.117
	0.1	2.88658e-15	0.118
	0.1	3.44169e-15	0.119
	0.1	3.9968e-15	0.12
	0.1	4.66294e-15	0.121
	0.1	5.32907e-15	0.122
	0.1	6.21725e-15	0.123
	0.1	7.10543e-15	0.124
	0.1	8.21565e-15	0.125
	0.1	9.4369e-15	0.126
	0.1	1.08802e-14	0.127
	0.1	1.24345e-14	0.128
	0.1	1.43219e-14	0.129
	0.1	1.64313e-14	0.13
	0.1	1.88738e-14	0.131
	0.1	2.15383e-14	0.132
	0.1	2.4647e-14	0.133
	0.1	2.80886e-14	0.134
	0.1	3.19744e-14	0.135
	0.1	3.65263e-14	0.136
	0.1	4.15223e-14	0.137
	0.1	4.72955e-14	0.138
	0.1	5.37348e-14	0.139
	0.1	6.10623e-14	0.14
	0.1	6.92779e-14	0.141
	0.1	7.83817e-14	0.142
	0.1	8.88178e-14	0.143
	0.1	1.00364e-13	0.144
	0.1	1.13465e-13	0.145
	0.1	1.2812e-13	0.146
	0.1	1.44551e-13	0.147
	0.1	1.62981e-13	0.148
	0.1	1.83631e-13	0.149
	0.1	2.06724e-13	0.15
	0.1	2.32481e-13	0.151
	0.1	2.61124e-13	0.152
	0.1	2.9321e-13	0.153
	0.1	3.2907e-13	0.154
	0.1	3.68816e-13	0.155
	0.1	4.13225e-13	0.156
	0.1	4.62519e-13	0.157
	0.1	5.17364e-13	0.158
	0.1	5.78204e-13	0.159
	0.1	6.45928e-13	0.16
	0.1	7.20979e-13	0.161
	0.1	8.04246e-13	0.162
	0.1	8.96394e-13	0.163
	0.1	9.98424e-13	0.164
	0.1	1.11133e-12	0.165
	0.1	1.23634e-12	0.166
	0.1	1.37435e-12	0.167
	0.1	1.52678e-12	0.168
	0.1	1.69509e-12	0.169
	0.1	1.88083e-12	0.17
	0.1	2.08555e-12	0.171
	0.1	2.31104e-12	0.172
	0.1	2.55951e-12	0.173
	0.1	2.83285e-12	0.174
	0.1	3.13349e-12	0.175
	0.1	3.46412e-12	0.176
	0.1	3.82738e-12	0.177
	0.1	4.22617e-12	0.178
	0.1	4.66405e-12	0.179
	0.1	5.14411e-12	0.18
	0.1	5.67058e-12	0.181
	0.1	6.24756e-12	0.182
	0.1	6.87939e-12	0.183
	0.1	7.57105e-12	0.184
	0.1	8.32778e-12	0.185
	0.1	9.15534e-12	0.186
	0.1	1.00598e-11	0.187
	0.1	1.10481e-11	0.188
	0.1	1.2127e-11	0.189
	0.1	1.33047e-11	0.19
	0.1	1.45894e-11	0.191
	0.1	1.59902e-11	0.192
	0.1	1.75169e-11	0.193
	0.1	1.91801e-11	0.194
	0.1	2.0991e-11	0.195
	0.1	2.29621e-11	0.196
	0.1	2.51064e-11	0.197
	0.1	2.74381e-11	0.198
	0.1	2.99725e-11	0.199
	0.1	3.2726e-11	0.2
	0.1	3.57164e-11	0.201
	0.1	3.89626e-11	0.202
	0.1	4.24849e-11	0.203
	0.1	4.63052e-11	0.204
	0.1	5.04471e-11	0.205
	0.1	5.49358e-11	0.206
	0.1	5.97984e-11	0.207
	0.1	6.5064e-11	0.208
	0.1	7.07634e-11	0.209
	0.1	7.69302e-11	0.21
	0.1	8.36002e-11	0.211
	0.1	9.08114e-11	0.212
	0.1	9.86049e-11	0.213
	0.1	1.07024e-10	0.214
	0.1	1.16117e-10	0.215
	0.1	1.25932e-10	0.216
	0.1	1.36525e-10	0.217
	0.1	1.47951e-10	0.218
	0.1	1.60272e-10	0.219
	0.1	1.73554e-10	0.22
	0.1	1.87866e-10	0.221
	0.1	2.03282e-10	0.222
	0.1	2.19883e-10	0.223
	0.1	2.37753e-10	0.224
	0.1	2.56982e-10	0.225
	0.1	2.77667e-10	0.226
	0.1	2.9991e-10	0.227
	0.1	3.23821e-10	0.228
	0.1	3.49516e-10	0.229
	0.1	3.77119e-10	0.23
	0.1	4.06763e-10	0.231
	0.1	4.38588e-10	0.232
	0.1	4.72743e-10	0.233
	0.1	5.09388e-10	0.234
	0.1	5.48691e-10	0.235
	0.1	5.90832e-10	0.236
	0.1	6.36003e-10	0.237
	0.1	6.84405e-10	0.238
	0.1	7.36255e-10	0.239
	0.1	7.91781e-10	0.24
	0.1	8.51227e-10	0.241
	0.1	9.14848e-10	0.242
	0.1	9.8292e-10	0.243
	0.1	1.05573e-09	0.244
	0.1	1.13359e-09	0.245
	0.1	1.21682e-09	0.246
	0.1	1.30578e-09	0.247
	0.1	1.40081e-09	0.248
	0.1	1.50232e-09	0.249
	0.1	1.61072e-09	0.25
	0.1	1.72643e-09	0.251
	0.1	1.84991e-09	0.252
	0.1	1.98167e-09	0.253
	0.1	2.1222e-09	0.254
	0.1	2.27206e-09	0.255
	0.1	2.43182e-09	0.256
	0.1	2.60209e-09	0.257
	0.1	2.78352e-09	0.258
	0.1	2.97678e-09	0.259
	0.1	3.1826e-09	0.26
	0.1	3.40173e-09	0.261
	0.1	3.63497e-09	0.262
	0.1	3.88318e-09	0.263
	0.1	4.14724e-09	0.264
	0.1	4.4281e-09	0.265
	0.1	4.72676e-09	0.266
	0.1	5.04425e-09	0.267
	0.1	5.3817e-09	0.268
	0.1	5.74027e-09	0.269
	0.1	6.12118e-09	0.27
	0.1	6.52574e-09	0.271
	0.1	6.95531e-09	0.272
	0.1	7.41133e-09	0.273
	0.1	7.89532e-09	0.274
	0.1	8.40886e-09	0.275
	0.1	8.95365e-09	0.276
	0.1	9.53145e-09	0.277
	0.1	1.01441e-08	0.278
	0.1	1.07936e-08	0.279
	0.1	1.1482e-08	0.28
	0.1	1.22115e-08	0.281
	0.1	1.29843e-08	0.282
	0.1	1.38028e-08	0.283
	0.1	1.46696e-08	0.284
	0.1	1.55873e-08	0.285
	0.1	1.65587e-08	0.286
	0.1	1.75867e-08	0.287
	0.1	1.86744e-08	0.288
	0.1	1.98249e-08	0.289
	0.1	2.10418e-08	0.29
	0.1	2.23284e-08	0.291
	0.1	2.36887e-08	0.292
	0.1	2.51264e-08	0.293
	0.1	2.66456e-08	0.294
	0.1	2.82508e-08	0.295
	0.1	2.99464e-08	0.296
	0.1	3.17371e-08	0.297
	0.1	3.36279e-08	0.298
	0.1	3.5624e-08	0.299
	0.1	3.77309e-08	0.3
	0.1	3.99542e-08	0.301
	0.1	4.23e-08	0.302
	0.1	4.47746e-08	0.303
	0.1	4.73844e-08	0.304
	0.0999999	5.01364e-08	0.305
	0.0999999	5.30378e-08	0.306
	0.0999999	5.60962e-08	0.307
	0.0999999	5.93193e-08	0.308
	0.0999999	6.27155e-08	0.309
	0.0999999	6.62934e-08	0.31
	0.0999999	7.00621e-08	0.311
	0.0999999	7.40309e-08	0.312
	0.0999999	7.82099e-08	0.313
	0.0999999	8.26093e-08	0.314
	0.0999999	8.72398e-08	0.315
	0.0999999	9.2113e-08	0.316
	0.0999999	9.72404e-08	0.317
	0.0999999	1.02634e-07	0.318
	0.0999999	1.08308e-07	0.319
	0.0999999	1.14275e-07	0.32
	0.0999999	1.20548e-07	0.321
	0.0999999	1.27144e-07	0.322
	0.0999999	1.34076e-07	0.323
	0.0999999	1.41362e-07	0.324
	0.0999999	1.49017e-07	0.325
	0.0999998	1.5706e-07	0.326
	0.0999998	1.65508e-07	0.327
	0.0999998	1.74381e-07	0.328
	0.0999998	1.83697e-07	0.329
	0.0999998	1.93479e-07	0.33
	0.0999998	2.03747e-07	0.331
	0.0999998	2.14523e-07	0.332
	0.0999998	2.25832e-07	0.333
	0.0999998	2.37698e-07	0.334
	0.0999997	2.50146e-07	0.335
	0.0999997	2.63203e-07	0.336
	0.0999997	2.76895e-07	0.337
	0.0999997	2.91253e-07	0.338
	0.0999997	3.06306e-07	0.339
	0.0999997	3.22085e-07	0.34
	0.0999997	3.38623e-07	0.341
	0.0999996	3.55954e-07	0.342
	0.0999996	3.74113e-07	0.343
	0.0999996	3.93136e-07	0.344
	0.0999996	4.13062e-07	0.345
	0.0999996	4.33931e-07	0.346
	0.0999995	4.55784e-07	0.347
	0.0999995	4.78664e-07	0.348
	0.0999995	5.02616e-07	0.349
	0.0999995	5.27686e-07	0.35
	0.0999994	5.53923e-07	0.351
	0.0999994	5.81377e-07	0.352
	0.0999994	6.10101e-07	0.353
	0.0999994	6.40149e-07	0.354
	0.0999993	6.71578e-07	0.355
	0.0999993	7.04447e-07	0.356
	0.0999993	7.38816e-07	0.357
	0.0999992	7.74749e-07	0.358
	0.0999992	8.12313e-07	0.359
	0.0999991	8.51575e-07	0.36
	0.0999991	8.92608e-07	0.361
	0.0999991	9.35485e-07	0.362
	0.099999	9.80282e-07	0.363
	0.099999	1.02708e-06	0.364
	0.0999989	1.07596e-06	0.365
	0.0999989	1.12701e-06	0.366
	0.0999988	1.18032e-06	0.367
	0.0999988	1.23598e-06	0.368
	0.0999987	1.29409e-06	0.369
	0.0999986	1.35475e-06	0.37
	0.0999986	1.41806e-06	0.371
	0.0999985	1.48412e-06	0.372
	0.0999984	1.55305e-06	0.373
	0.0999984	1.62497e-06	0.374
	0.0999983	1.69999e-06	0.375
	0.0999982	1.77825e-06	0.376
	0.0999981	1.85985e-06	0.377
	0.0999981	1.94495e-06	0.378
	0.099998	2.03368e-06	0.379
	0.0999979	2.12618e-06	0.38
	0.0999978	2.2226e-06	0.381
	0.0999977	2.32309e-06	0.382
	0.0999976	2.42782e-06	0.383
	0.0999975	2.53695e-06	0.384
	0.0999973	2.65065e-06	0.385
	0.0999972	2.76909e-06	0.386
	0.0999971	2.89246e-06	0.387
	0.099997	3.02096e-06	0.388
	0.0999968	3.15477e-06	0.389
	0.0999967	3.2941e-06	0.39
	0.0999966	3.43917e-06	0.391
	0.0999964	3.59018e-06	0.392
	0.0999963	3.74737e-06	0.393
	0.0999961	3.91096e-06	0.394
	0.0999959	4.08121e-06	0.395
	0.0999957	4.25836e-06	0.396
	0.0999956	4.44266e-06	0.397
	0.0999954	4.6344e-06	0.398
	0.0999952	4.83383e-06	0.399
	0.099995	5.04126e-06	0.4
	0.0999947	5.25697e-06	0.401
	0.0999945	5.48127e-06	0.402
	0.0999943	5.71448e-06	0.403
	0.099994	5.95693e-06	0.404
	0.0999938	6.20895e-06	0.405
	0.0999935	6.47088e-06	0.406
	0.0999933	6.74311e-06	0.407
	0.099993	7.02598e-06	0.408
	0.0999927	7.3199e-06	0.409
	0.0999924	7.62526e-06	0.41
	0.0999921	7.94246e-06	0.411
	0.0999917	8.27194e-06	0.412
	0.0999914	8.61414e-06	0.413
	0.099991	8.9695e-06	0.414
	0.0999907	9.33849e-06	0.415
	0.0999903	9.72161e-06	0.416
	0.0999899	1.01193e-05	0.417
	0.0999895	1.05322e-05	0.418
	0.099989	1.09607e-05	0.419
	0.0999886	1.14054e-05	0.42
	0.0999881	1.1867e-05	0.421
	0.0999877	1.23458e-05	0.422
	0.0999872	1.28426e-05	0.423
	0.0999866	1.33581e-05	0.424
	0.0999861	1.38927e-05	0.425
	0.0999856	1.44472e-05	0.426
	0.099985	1.50223e-05	0.427
	0.0999844	1.56187e-05	0.428
	0.0999838	1.6237e-05	0.429
	0.0999831	1.68782e-05	0.43
	0.0999825	1.75428e-05	0.431
	0.0999818	1.82317e-05	0.432
	0.0999811	1.89458e-05	0.433
	0.0999803	1.96859e-05	0.434
	0.0999795	2.04528e-05	0.435
	0.0999788	2.12474e-05	0.436
	0.0999779	2.20707e-05	0.437
	0.0999771	2.29237e-05	0.438
	0.0999762	2.38072e-05	0.439
	0.0999753	2.47224e-05	0.44
	0.0999743	2.56702e-05	0.441
	0.0999733	2.66517e-05	0.442
	0.0999723	2.76681e-05	0.443
	0.0999713	2.87205e-05	0.444
	0.0999702	2.981e-05	0.445
	0.0999691	3.09379e-05	0.446
	0.0999679	3.21054e-05	0.447
	0.0999667	3.33137e-05	0.448
	0.0999654	3.45643e-05	0.449
	0.0999641	3.58584e-05	0.45
	0.0999628	3.71974e-05	0.451
	0.0999614	3.85828e-05	0.452
	0.09996	4.00161e-05	0.453
	0.0999585	4.14987e-05	0.454
	0.099957	4.30323e-05	0.455
	0.0999554	4.46185e-05	0.456
	0.0999537	4.62588e-05	0.457
	0.099952	4.79551e-05	0.458
	0.0999503	4.9709e-05	0.459
	0.0999485	5.15224e-05	0.46
	0.0999466	5.33971e-05	0.461
	0.0999447	5.5335e-05	0.462
	0.0999427	5.73381e-05	0.463
	0.0999406	5.94084e-05	0.464
	0.0999385	6.15479e-05	0.465
	0.0999362	6.37588e-05	0.466
	0.099934	6.60433e-05	0.467
	0.0999316	6.84037e-05	0.468
	0.0999292	7.08421e-05	0.469
	0.0999266	7.33611e-05	0.47
	0.099924	7.59629e-05	0.471
	0.0999213	7.86503e-05	0.472
	0.0999186	8.14256e-05	0.473
	0.0999157	8.42917e-05	0.474
	0.0999127	8.72511e-05	0.475
	0.0999097	9.03066e-05	0.476
	0.0999065	9.34613e-05	0.477
	0.0999033	9.67178e-05	0.478
	0.0998999	0.000100079	0.479
	0.0998965	0.000103549	0.48
	0.0998929	0.00010713	0.481
	0.0998892	0.000110826	0.482
	0.0998854	0.000114639	0.483
	0.0998814	0.000118574	0.484
	0.0998774	0.000122634	0.485
	0.0998732	0.000126822	0.486
	0.0998689	0.000131142	0.487
	0.0998644	0.000135599	0.488
	0.0998598	0.000140195	0.489
	0.0998551	0.000144936	0.49
	0.0998502	0.000149825	0.491
	0.0998451	0.000154866	0.492
	0.0998399	0.000160063	0.493
	0.0998346	0.000165422	0.494
	0.0998291	0.000170947	0.495
	0.0998234	0.000176642	0.496
	0.0998175	0.000182513	0.497
	0.0998114	0.000188563	0.498
	0.0998052	0.000194799	0.499
	0.0997988	0.000201225	0.5
	0.0997922	0.000207847	0.501
	0.0997853	0.00021467	0.502
	0.0997783	0.0002217	0.503
	0.0997711	0.000228942	0.504
	0.0997636	0.000236403	0.505
	0.0997559	0.000244087	0.506
	0.099748	0.000252003	0.507
	0.0997398	0.000260155	0.508
	0.0997315	0.00026855	0.509
	0.0997228	0.000277195	0.51
	0.0997139	0.000286097	0.511
	0.0997047	0.000295262	0.512
	0.0996953	0.000304698	0.513
	0.0996856	0.000314412	0.514
	0.0996756	0.000324411	0.515
	0.0996653	0.000334704	0.516
	0.0996547	0.000345297	0.517
	0.0996438	0.000356199	0.518
	0.0996326	0.000367418	0.519
	0.099621	0.000378963	0.52
	0.0996092	0.000390841	0.521
	0.0995969	0.000403063	0.522
	0.0995844	0.000415636	0.523
	0.0995714	0.000428571	0.524
	0.0995581	0.000441876	0.525
	0.0995444	0.000455561	0.526
	0.0995304	0.000469636	0.527
	0.0995159	0.000484111	0.528
	0.099501	0.000498997	0.529
	0.0994857	0.000514303	0.53
	0.09947	0.000530042	0.531
	0.0994538	0.000546223	0.532
	0.0994371	0.000562859	0.533
	0.09942	0.00057996	0.534
	0.0994025	0.000597539	0.535
	0.0993844	0.000615607	0.536
	0.0993658	0.000634178	0.537
	0.0993467	0.000653263	0.538
	0.0993271	0.000672876	0.539
	0.099307	0.000693029	0.54
	0.0992863	0.000713737	0.541
	0.099265	0.000735013	0.542
	0.0992431	0.000756871	0.543
	0.0992207	0.000779326	0.544
	0.0991976	0.000802393	0.545
	0.0991739	0.000826085	0.546
	0.0991496	0.00085042	0.547
	0.0991246	0.000875412	0.548
	0.0990989	0.000901078	0.549
	0.0990726	0.000927434	0.55
	0.0990455	0.000954497	0.551
	0.0990177	0.000982283	0.552
	0.0989892	0.00101081	0.553
	0.0989599	0.0010401	0.554
	0.0989298	0.00107016	0.555
	0.098899	0.00110102	0.556
	0.0988673	0.0011327	0.557
	0.0988348	0.00116521	0.558
	0.0988014	0.00119858	0.559
	0.0987672	0.00123282	0.56
	0.098732	0.00126795	0.561
	0.098696	0.001304	0.562
	0.098659	0.00134099	0.563
	0.0986211	0.00137894	0.564
	0.0985821	0.00141787	0.565
	0.0985422	0.00145781	0.566
	0.0985012	0.00149877	0.567
	0.0984592	0.00154079	0.568
	0.0984161	0.00158389	0.569
	0.0983719	0.00162808	0.57
	0.0983266	0.0016734	0.571
	0.0982801	0.00171988	0.572
	0.0982325	0.00176753	0.573
	0.0981836	0.00181639	0.574
	0.0981335	0.00186648	0.575
	0.0980822	0.00191783	0.576
	0.0980295	0.00197048	0.577
	0.0979756	0.00202444	0.578
	0.0979203	0.00207974	0.579
	0.0978636	0.00213643	0.58
	0.0978055	0.00219452	0.581
	0.0977459	0.00225406	0.582
	0.0976849	0.00231507	0.583
	0.0976224	0.00237758	0.584
	0.0975584	0.00244163	0.585
	0.0974928	0.00250725	0.586
	0.0974255	0.00257447	0.587
	0.0973567	0.00264334	0.588
	0.0972861	0.00271389	0.589
	0.0972139	0.00278615	0.59
	0.0971398	0.00286015	0.591
	0.097064	0.00293595	0.592
	0.0969864	0.00301357	0.593
	0.0969069	0.00309306	0.594
	0.0968255	0.00317446	0.595
	0.0967422	0.0032578	0.596
	0.0966569	0.00334313	0.597
	0.0965695	0.00343049	0.598
	0.0964801	0.00351992	0.599
	0.0963885	0.00361147	0.6
	0.0962948	0.00370518	0.601
	0.0961989	0.0038011	0.602
	0.0961007	0.00389927	0.603
	0.0960003	0.00399974	0.604
	0.0958974	0.00410256	0.605
	0.0957922	0.00420777	0.606
	0.0956846	0.00431543	0.607
	0.0955744	0.00442558	0.608
	0.0954617	0.00453828	0.609
	0.0953464	0.00465358	0.61
	0.0952285	0.00477154	0.611
	0.0951078	0.00489219	0.612
	0.0949844	0.00501561	0.613
	0.0948582	0.00514185	0.614
	0.094729	0.00527096	0.615
	0.094597	0.005403	0.616
	0.094462	0.00553802	0.617
	0.0943239	0.0056761	0.618
	0.0941827	0.00581729	0.619
	0.0940383	0.00596165	0.62
	0.0938908	0.00610924	0.621
	0.0937399	0.00626014	0.622
	0.0935856	0.00641439	0.623
	0.0934279	0.00657207	0.624
	0.0932667	0.00673325	0.625
	0.093102	0.00689799	0.626
	0.0929336	0.00706636	0.627
	0.0927616	0.00723844	0.628
	0.0925857	0.00741429	0.629
	0.092406	0.00759399	0.63
	0.0922224	0.0077776	0.631
	0.0920348	0.00796521	0.632
	0.0918431	0.00815689	0.633
	0.0916473	0.00835272	0.634
	0.0914472	0.00855277	0.635
	0.0912429	0.00875713	0.636
	0.0910341	0.00896587	0.637
	0.0908209	0.00917909	0.638
	0.0906031	0.00939685	0.639
	0.0903808	0.00961925	0.64
	0.0901536	0.00984637	0.641
	0.0899217	0.0100783	0.642
	0.0896849	0.0103151	0.643
	0.0894431	0.0105569	0.644
	0.0891962	0.0108038	0.645
	0.0889441	0.0110559	0.646
	0.0886868	0.0113132	0.647
	0.0884241	0.0115759	0.648
	0.088156	0.011844	0.649
	0.0878823	0.0121177	0.65
	0.087603	0.012397	0.651
	0.0873179	0.0126821	0.652
	0.0870269	0.0129731	0.653
	0.08673	0.01327	0.654
	0.0864271	0.0135729	0.655
	0.0861179	0.0138821	0.656
	0.0858025	0.0141975	0.657
	0.0854807	0.0145193	0.658
	0.0851524	0.0148476	0.659
	0.0848175	0.0151825	0.66
	0.0844759	0.0155241	0.661
	0.0841274	0.0158726	0.662
	0.083772	0.016228	0.663
	0.0834095	0.0165905	0.664
	0.0830398	0.0169602	0.665
	0.0826628	0.0173372	0.666
	0.0822784	0.0177216	0.667
	0.0818864	0.0181136	0.668
	0.0814867	0.0185133	0.669
	0.0810792	0.0189208	0.67
	0.0806637	0.0193363	0.671
	0.0802402	0.0197598	0.672
	0.0798085	0.0201915	0.673
	0.0793684	0.0206316	0.674
	0.0789198	0.0210802	0.675
	0.0784626	0.0215374	0.676
	0.0779967	0.0220033	0.677
	0.0775218	0.0224782	0.678
	0.077038	0.022962	0.679
	0.0765449	0.0234551	0.68
	0.0760425	0.0239575	0.681
	0.0755306	0.0244694	0.682
	0.0750091	0.0249909	0.683
	0.0744778	0.0255222	0.684
	0.0739366	0.0260634	0.685
	0.0733853	0.0266147	0.686
	0.0728237	0.0271763	0.687
	0.0722517	0.0277483	0.688
	0.0716692	0.0283308	0.689
	0.071076	0.028924	0.69
	0.0704718	0.0295282	0.691
	0.0698566	0.0301434	0.692
	0.0692302	0.0307698	0.693
	0.0685924	0.0314076	0.694
	0.0679431	0.0320569	0.695
	0.067282	0.032718	0.696
	0.066609	0.033391	0.697
	0.065924	0.034076	0.698
	0.0652266	0.0347734	0.699
	0.0645169	0.0354831	0.7
	0.0637945	0.0362055	0.701
	0.0630593	0.0369407	0.702
	0.0623112	0.0376888	0.703
	0.0615498	0.0384502	0.704
	0.0607752	0.0392248	0.705
	0.0599869	0.0400131	0.706
	0.059185	0.040815	0.707
	0.0583691	0.0416309	0.708
	0.0575391	0.0424609	0.709
	0.0566947	0.0433053	0.71
	0.0558359	0.0441641	0.711
	0.0549623	0.0450377	0.712
	0.0540738	0.0459262	0.713
	0.0531702	0.0468298	0.714
	0.0522513	0.0477487	0.715
	0.0513169	0.0486831	0.716
	0.0503667	0.0496333	0.717
	0.0494005	0.0505995	0.718
	0.0484182	0.0515818	0.719
	0.0474196	0.0525804	0.72
	0.0464043	0.0535957	0.721
	0.0453723	0.0546277	0.722
	0.0443232	0.0556768	0.723
	0.0432569	0.0567431	0.724
	0.0421732	0.0578268	0.725
	0.0410718	0.0589282	0.726
	0.0399525	0.0600475	0.727
	0.038815	0.061185	0.728
	0.0376593	0.0623407	0.729
	0.0364849	0.0635151	0.73
	0.0352918	0.0647082	0.731
	0.0340796	0.0659204	0.732
	0.0328482	0.0671518	0.733
	0.0315973	0.0684027	0.734
	0.0303267	0.0696733	0.735
	0.0290361	0.0709639	0.736
	0.0277253	0.0722747	0.737
	0.0263941	0.0736059	0.738
	0.0250423	0.0749577	0.739
	0.0236695	0.0763305	0.74
	0.0222756	0.0777244	0.741
	0.0208603	0.0791397	0.742
	0.0194234	0.0805766	0.743
	0.0179647	0.0820353	0.744
	0.0164838	0.0835162	0.745
	0.0149806	0.0850194	0.746
	0.0134549	0.0865451	0.747
	0.0119063	0.0880937	0.748
	0.0103346	0.0896654	0.749
	0.00873957	0.0912604	0.75
	0.007121	0.092879	0.751
	0.00547861	0.0945214	0.752
	0.00381217	0.0961878	0.753
	0.00212143	0.0978786	0.754
	0.000406134	0.0995939	0.755
	0.00133396	0.101334	0.756
	0.0030991	0.103099	0.757
	0.00488952	0.10489	0.758
	0.00670549	0.106705	0.759
	0.00854724	0.108547	0.76
	0.010415	0.110415	0.761
	0.0123091	0.112309	0.762
	0.0142297	0.11423	0.763
	0.016177	0.116177	0.764
	0.0181514	0.118151	0.765
	0.020153	0.120153	0.766
	0.0221821	0.122182	0.767
	0.024239	0.124239	0.768
	0.0263239	0.126324	0.769
	0.0284369	0.128437	0.77
	0.0305785	0.130578	0.771
	0.0327487	0.132749	0.772
	0.034948	0.134948	0.773
	0.0371763	0.137176	0.774
	0.0394341	0.139434	0.775
	0.0417216	0.141722	0.776
	0.0440389	0.144039	0.777
	0.0463864	0.146386	0.778
	0.0487641	0.148764	0.779
	0.0511725	0.151172	0.78
	0.0536116	0.153612	0.781
	0.0560818	0.156082	0.782
	0.0585831	0.158583	0.783
	0.061116	0.161116	0.784
	0.0636805	0.16368	0.785
	0.0662769	0.166277	0.786
	0.0689053	0.168905	0.787
	0.0715661	0.171566	0.788
	0.0742593	0.174259	0.789
	0.0769853	0.176985	0.79
	0.0797441	0.179744	0.791
	0.082536	0.182536	0.792
	0.0853613	0.185361	0.793
	0.0882199	0.18822	0.794
	0.0911123	0.191112	0.795
	0.0940384	0.194038	0.796
	0.0969986	0.196999	0.797
	0.0999929	0.199993	0.798
	0.103022	0.203022	0.799
	0.106085	0.206085	0.8
	0.109183	0.209183	0.801
	0.112315	0.212315	0.802
	0.115483	0.215483	0.803
	0.118685	0.218685	0.804
	0.121923	0.221923	0.805
	0.125197	0.225197	0.806
	0.128505	0.228505	0.807
	0.13185	0.23185	0.808
	0.13523	0.23523	0.809
	0.138646	0.238646	0.81
	0.142097	0.242097	0.811
	0.145585	0.245585	0.812
	0.149109	0.249109	0.813
	0.152669	0.252669	0.814
	0.156266	0.256266	0.815
	0.159898	0.259898	0.816
	0.163567	0.263567	0.817
	0.167273	0.267273	0.818
	0.171015	0.271015	0.819
	0.174793	0.274793	0.82
	0.178608	0.278608	0.821
	0.18246	0.28246	0.822
	0.186348	0.286348	0.823
	0.190272	0.290272	0.824
	0.194233	0.294233	0.825
	0.198231	0.298231	0.826
	0.202265	0.302265	0.827
	0.206336	0.306336	0.828
	0.210443	0.310443	0.829
	0.214586	0.314586	0.83
	0.218766	0.318766	0.831
	0.222982	0.322982	0.832
	0.227234	0.327234	0.833
	0.231522	0.331522	0.834
	0.235846	0.335846	0.835
	0.240205	0.340205	0.836
	0.2446	0.3446	0.837
	0.249031	0.349031	0.838
	0.253497	0.353497	0.839
	0.257998	0.357998	0.84
	0.262534	0.362534	0.841
	0.267105	0.367105	0.842
	0.271711	0.371711	0.843
	0.276351	0.376351	0.844
	0.281025	0.381025	0.845
	0.285732	0.385732	0.846
	0.290474	0.390474	0.847
	0.295248	0.395248	0.848
	0.300056	0.400056	0.849
	0.304896	0.404896	0.85
	0.309769	0.409769	0.851
	0.314674	0.414674	0.852
	0.31961	0.41961	0.853
	0.324578	0.424578	0.854
	0.329577	0.429577	0.855
	0.334606	0.434606	0.856
	0.339665	0.439665	0.857
	0.344754	0.444754	0.858
	0.349872	0.449872	0.859
	0.355019	0.455019	0.86
	0.360195	0.460195	0.861
	0.365398	0.465398	0.862
	0.370628	0.470628	0.863
	0.375885	0.475885	0.864
	0.381169	0.481169	0.865
	0.386478	0.486478	0.866
	0.391812	0.491812	0.867
	0.39717	0.49717	0.868
	0.402552	0.502552	0.869
	0.407958	0.507958	0.87
	0.413386	0.513386	0.871
	0.418835	0.518835	0.872
	0.424306	0.524306	0.873
	0.429798	0.529798	0.874
	0.435309	0.535309	0.875
	0.440838	0.540838	0.876
	0.446387	0.546387	0.877
	0.451952	0.551952	0.878
	0.457534	0.557534	0.879
	0.463132	0.563132	0.88
	0.468744	0.568744	0.881
	0.474371	0.574371	0.882
	0.48001	0.58001	0.883
	0.485662	0.585662	0.884
	0.491325	0.591325	0.885
	0.496998	0.596998	0.886
	0.502681	0.602681	0.887
	0.508372	0.608372	0.888
	0.51407	0.61407	0.889
	0.519775	0.619775	0.89
	0.525485	0.625485	0.891
	0.531199	0.631199	0.892
	0.536916	0.636916	0.893
	0.542635	0.642635	0.894
	0.548355	0.648355	0.895
	0.554075	0.654075	0.896
	0.559793	0.659793	0.897
	0.565509	0.665509	0.898
	0.57122	0.67122	0.899
	0.576927	0.676927	0.9
	0.582627	0.682627	0.901
	0.58832	0.68832	0.902
	0.594003	0.694003	0.903
	0.599677	0.699677	0.904
	0.605339	0.705339	0.905
	0.610988	0.710988	0.906
	0.616623	0.716623	0.907
	0.622243	0.722243	0.908
	0.627845	0.727845	0.909
	0.63343	0.73343	0.91
	0.638994	0.738994	0.911
	0.644537	0.744537	0.912
	0.650058	0.750058	0.913
	0.655555	0.755555	0.914
	0.661026	0.761026	0.915
	0.66647	0.76647	0.916
	0.671886	0.771886	0.917
	0.677271	0.777271	0.918
	0.682625	0.782625	0.919
	0.687946	0.787946	0.92
	0.693233	0.793233	0.921
	0.698483	0.798483	0.922
	0.703695	0.803695	0.923
	0.708869	0.808869	0.924
	0.714001	0.814001	0.925
	0.719092	0.819092	0.926
	0.724138	0.824138	0.927
	0.729138	0.829138	0.928
	0.734092	0.834092	0.929
	0.738997	0.838997	0.93
	0.743852	0.843852	0.931
	0.748655	0.848655	0.932
	0.753404	0.853404	0.933
	0.758099	0.858099	0.934
	0.762737	0.862737	0.935
	0.767318	0.867318	0.936
	0.771838	0.871838	0.937
	0.776298	0.876298	0.938
	0.780695	0.880695	0.939
	0.785028	0.885028	0.94
	0.789295	0.889295	0.941
	0.793495	0.893495	0.942
	0.797627	0.897627	0.943
	0.801689	0.901689	0.944
	0.805679	0.905679	0.945
	0.809597	0.909597	0.946
	0.813441	0.913441	0.947
	0.81721	0.91721	0.948
	0.820902	0.920902	0.949
	0.824516	0.924516	0.95
	0.828052	0.928052	0.951
	0.831507	0.931507	0.952
	0.83488	0.93488	0.953
	0.838172	0.938172	0.954
	0.84138	0.94138	0.955
	0.844503	0.944503	0.956
	0.847542	0.947542	0.957
	0.850494	0.950494	0.958
	0.853359	0.953359	0.959
	0.856137	0.956137	0.96
	0.858827	0.958827	0.961
	0.861427	0.961427	0.962
	0.863939	0.963939	0.963
	0.86636	0.96636	0.964
	0.868692	0.968692	0.965
	0.870933	0.970933	0.966
	0.873083	0.973083	0.967
	0.875143	0.975143	0.968
	0.877113	0.977113	0.969
	0.878992	0.978992	0.97
	0.880781	0.980781	0.971
	0.88248	0.98248	0.972
	0.88409	0.98409	0.973
	0.885611	0.985611	0.974
	0.887045	0.987045	0.975
	0.888391	0.988391	0.976
	0.889652	0.989652	0.977
	0.890828	0.990828	0.978
	0.891921	0.991921	0.979
	0.892931	0.992931	0.98
	0.893862	0.993862	0.981
	0.894714	0.994714	0.982
	0.89549	0.99549	0.983
	0.896192	0.996192	0.984
	0.896822	0.996822	0.985
	0.897383	0.997383	0.986
	0.897878	0.997878	0.987
	0.898309	0.998309	0.988
	0.898681	0.998681	0.989
	0.898996	0.998996	0.99
	0.899259	0.999259	0.991
	0.899473	0.999473	0.992
	0.899642	0.999642	0.993
	0.899772	0.999772	0.994
	0.899866	0.999866	0.995
	0.899931	0.999931	0.996
	0.89997	0.99997	0.997
	0.899991	0.999991	0.998
	0.899999	0.999999	0.999
	0.9	1	1
